# Supplementary material for: Multi-Similarities Bilinear Matrix Factorization-Based Method for Predicting Human Microbe–Disease Associations
Source: Front Genet. 2021 Oct 14;12:754425. doi: 10.3389/fgene.2021.754425 (PMC8551558; doi:10.3389/fgene.2021.754425)
Supplement: Supplementary file 3 [file Table6.XLSX]

## Sheet: Sheet1
Top 10 predicted microbes related with T2D
Rank	Score	Microbe	Evidence
1	0.309566	Clostridium difficile	PMID :21872915
2	0.309564	Enterobacteriaceae	PMID :21639872
3	0.30956	Staphylococcus aureus	PMID :17950502
4	0.309559	Helicobacter pylori	PMID :22221289
5	0.309556	Prevotella	PMID :24013298
6	0.309555	Veillonella	PMID: 19235886
7	0.309553	Lactobacillus	unconfirmed
8	0.309551	Bacteroides	PMID :18822123
9	0.309551	Burkholderia	unconfirmed
10	0.30955	Actinobacteria	PMID :23265859
