# Supplementary material for: Multi-Similarities Bilinear Matrix Factorization-Based Method for Predicting Human Microbe–Disease Associations
Source: Front Genet. 2021 Oct 14;12:754425. doi: 10.3389/fgene.2021.754425 (PMC8551558; doi:10.3389/fgene.2021.754425)
Supplement: Supplementary file 4 [file Table4.XLSX]

## Sheet: Sheet1
Top 10 predicted microbes related with asthma
Rank	Score	Microbe	Evidence
1	0.525613	Firmicutes	PMID :23265859
2	0.525457	Clostridium difficile	PMID :21872915
3	0.525433	Staphylococcus aureus	PMID :17950502
4	0.525365	Bacteroides	PMID :18822123
5	0.525024	Clostridium coccoides	PMID :21477358
6	0.524966	Lachnospiraceae	PMID :27433177
7	0.52487	Tropheryma whipplei	PMID :26647445
8	0.524589	Lactobacillus	PMID :20592920
9	0.524498	Actinobacteria	PMID :23265859
10	0.524302	Enterobacteriaceae	PMID :21639872
