# Supplementary material for: Multi-Similarities Bilinear Matrix Factorization-Based Method for Predicting Human Microbe–Disease Associations
Source: Front Genet. 2021 Oct 14;12:754425. doi: 10.3389/fgene.2021.754425 (PMC8551558; doi:10.3389/fgene.2021.754425)
Supplement: Supplementary file 6 [file Table5.XLSX]

## Sheet: Sheet1
Top 10 predicted microbes related with IBD
Rank	Score	Microbe	Evidence
1	0.288965	Clostridium coccoides	PMID :21477358
2	0.288964	Prevotella	PMID :24013298
3	0.28896	Lactobacillus	PMID :20592920
4	0.288996	Bacteroidetes	PMID :29492876
5	0.288994	Veillonella	PMID :30573380
6	0.288991	Clostridium difficile	PMID :21872915
7	0.288989	Firmicutes	PMID :23265859
8	0.288988	Staphylococcus aureus	PMID :17950502
9	0.288987	Helicobacter pylori	PMID :22221289
10	0.288984	Actinobacteria	PMID :23265859
